# Supplementary material for: Argonaute Utilization for miRNA Silencing Is Determined by Phosphorylation-Dependent Recruitment of LIM-Domain-Containing Proteins
Source: Cell Rep. 2017 Jul 5;20(1):173–87. doi: 10.1016/j.celrep.2017.06.027 (PMC5507773; doi:10.1016/j.celrep.2017.06.027)
Supplement: Table S1. Luciferase Assay Data [file mmc2.xlsx]

## Sheet: Figure 1A
HeLa WT
miR-99/100 reporters
2014-01-24	Scr		siAgo1		siAgo2		siAgo3		siAgo4		siTNRC6A		siLIMD1
	NT	T	NT	T	NT	T	NT	T	NT	T	NT	T	NT	T
	11.3073	3.0708	5.59138	1.05818	3.39099	4.89297	2.7472	0.987917	7.52038	3.78289	10.037	2.79521	7.25709	5.79693
	10.1707	2.56863	3.13402	1.06494	3.2515	2.8809	4.17026	2.43474	8.5761	3.20755	4.98469	5.9172	6.42446	9.14266
	5.49759	2.4508	3.42788	1.36466	3.57806	1.80874	2.27011	0.820725	5.89051	2.64384		8.26144	5.50157	3.63844
				1.90989		2.90817							6.6333
Mean	8.99189	2.69674	4.05109	1.34942	3.40685	3.12269	3.06253	1.41446	7.329	3.21143	7.51086	5.65795	6.45411	6.19268
SEM	1.7777	0.190095	0.7748	0.0875146	0.0946019	0.782902	0.570735	0.512417	0.781146	0.328824	2.52617	1.58328	0.439072	1.60121
Relative to NT	1	0.299908	1	0.333099	1	0.916593	1	0.461861	1	0.438181	1	0.753303	1	0.959494
Adj SEM	0.1977	0.0211407	0.191257	0.0822246	0.0277681	0.229802	0.186361	0.15081	0.106583	0.0448661	0.336336	0.210799	0.0680299	0.248091
2014-05-09	Scr		siAgo1		siAgo2		siAgo3		siAgo4		siTNRC6A		siLIMD1
	NT	T	NT	T	NT	T	NT	T	NT	T	NT	T	NT	T
	2.80205	1.09966	1.98799	0.490505	1.50079	1.25867	1.61591	1.35805	4.24212	1.60201	5.8883	4.16808	5.8145	3.89555
	2.72012	1.35452	1.59172	0.592661	1.10691	0.808019	1.75608	1.11147	4.76916	1.89648	7.59545	4.65505	6.31545	5.76294
	3.17895	2.2164	1.28089	0.915034	1.24657	1.45052	1.60421	0.95899	3.65679	2.30626	5.86959	6.14179	6.735	6.69913
	2.76199			0.748679	1.03766	1.11991	1.8454			1.75589	8.84694	5.27388	5.38366	4.78566
					1.36567		1.93858				7.24898	6.57198	5.08458	7.67007
Mean	2.86578	1.55686	1.6202	0.68672	1.25152	1.15928	1.75204	1.14284	4.22269	1.89016	7.08985	5.36216	5.86664	5.76267
SEM	0.105723	0.337877	0.204619	0.0927873	0.0842131	0.135288	0.0647741	0.100687	0.321261	0.151172	0.627548	0.50032	0.300256	0.748157
Relative to NT	1	0.54326	1	0.423849	1	0.926298	1	0.652291	1	0.44762	1	0.756314	1	0.982278
Adj SEM	0.0368917	0.117901	0.126292	0.057269	0.0672886	0.108099	0.0369708	0.0574683	0.0760796	0.0357999	0.0885135	0.0705685	0.0511802	0.127527
2014-05-23	Scr		siAgo1		siAgo2		siAgo3		siAgo4		siTNRC6A		siLIMD1
	NT	T	NT	T	NT	T	NT	T	NT	T	NT	T	NT	T
	5.39582	1.80397	3.22941	1.51561	4.77552	4.38133	3.3548	1.78362	3.17158	1.90519	2.95145	4.25031	4.79129	3.27746
	5.59203	3.08795	2.25175	0.410966	2.33846	3.06005	2.05177	1.87169	4.97485	1.38528	3.69849	3.32632	4.42852	2.50431
	4.44096	1.20496	1.61057	1.35858	2.24597	2.89043	4.66791	1.72979	4.06093	1.67881	6.60095	4.23053	4.18048	3.09364
	3.17594	1.32845	2.06345	1.45249	2.8975	4.52433	3.66449	1.51282	2.77854	1.24433	5.08409	2.10954	4.82442	2.79482
	6.05027	2.40108	1.32926	0.773418	3.85346	3.06697	4.81461	1.02676	3.88959	2.16918	4.94299	4.51571		2.2199
		1.78922		1.78993	2.599	2.13141	3.01789	1.36509	4.46869		6.19591	5.64564		4.12781
						2.5878	4.73328		3.57444		3.47562
							2.03
Mean	4.931	1.93594	2.09689	1.21683	3.11832	3.23462	3.54184	1.54829	3.84552	1.67656	4.70707	4.01301	4.55618	3.00299
SEM	0.511183	0.315329	0.32661	0.211296	0.407201	0.337737	0.403954	0.129063	0.283608	0.168318	0.525927	0.487051	0.154024	0.274105
Relative to NT	1	0.392606	1	0.580304	1	1.03729	1	0.437144	1	0.435978	1	0.852549	1	0.659103
Adj SEM	0.103667	0.0639482	0.155759	0.100766	0.130584	0.108307	0.114052	0.0364396	0.0737502	0.04377	0.111731	0.103472	0.0338055	0.0601611
2014-07-28	Scr				siAgo2		siAgo3		siAgo4		siTNRC6A		siLIMD1
	NT	T			NT	T	NT	T	NT	T	NT	T	NT	T
	3.68974	0.955825			2.25216	3.49259	1.34228	1.34953	3.7339	2.35794	3.65802	2.26979	3.61058	4.60139
	2.19696	0.530416			2.1283	1.5516	1.50264	0.985644	5.73349	3.42336	3.14109	1.63466	6.16036	4.23711
	2.55758	0.991062			3.02464	1.67588	1.53644	0.612043	3.57028	3.75862	3.18577	2.61715	4.19635	4.7558
	2.04998	1.99673			3.39372	1.92778	1.43594	0.922623	1.92802	2.07692	4.12328	2.62978	4.00695	2.43182
	2.22117				2.67579	2.32806	1.53346	0.677952	2.02573	3.71086	4.32261	2.82542	4.60127	6.68807
	2.56382				3.21023	1.87321	1.18016		4.76142		4.08551	3.44035	2.51253	2.6297
	3.42572				3.56355	3.35576	1.70299				3.00294	4.01295	5.60344	3.53384
	3.26744													5.18905
Mean	2.74655	1.11851			2.89263	2.31498	1.46199	0.909559	3.62547	3.06554	3.6456	2.77573	4.3845	4.25835
SEM	0.221786	0.253841			0.210495	0.325169	0.062644	0.103334	0.528901	0.29898	0.191441	0.29193	0.499101	0.570066
Relative to NT	1	0.407241			1	0.800305	1	0.622138	1	0.845556	1	0.761391	1	0.971228
Adj SEM	0.0807507	0.0924218			0.0727696	0.112413	0.0428485	0.0706806	0.145885	0.0824665	0.0525129	0.0800774	0.113833	0.130019
	Scr		siAgo1		siAgo2		siAgo3		siAgo4		siTNRC6A		siLIMD1
	NT	T	NT	T	NT	T	NT	T	NT	T	NT	T	NT	T
Means of relative to NT	1	0.410754	1	0.445751	1	0.920122	1	0.543358	1	0.541834	1	0.780889	1	0.893026

## Sheet: Figure 1B
HeLa LIMD1+/+
miR-99/100 reporters			Rluc/FFLuc values
2014-11-03
	Scr		Ago1		Ago2		Ago3		Ago4
	NT	T	NT	T	NT	T	NT	T	NT	T
	1.94947	1.31795	1.73337	0.965701	1.33421	1.30001	0.994025	0.811154	3.45601	2.6486
	1.99534	1.0935	1.37354	1.15208	0.898315	1.11414	0.815747	0.602078	3.07868	1.8149
	2.74513	1.68304	2.73033	0.880909	1.17222	1.36812	0.815488	0.470984	3.46422	1.58193
	2.1561	1.58793	1.33291	0.504039	1.42285	1.04331	0.768193	0.608266	2.29821	1.30534
	3.29175	1.51693	1.48338	1.92628	1.12414	1.85711	0.801984	0.499131	2.64218	1.68528
		1.61276	2.86206	1.03793	1.30556	1.82998	1.01075	0.81875	2.15432
			1.45283		0.981432	1.99468	0.927759	0.540654	2.47544
						1.52073	0.792929		2.42969
Mean	2.42756	1.46869	1.85263	1.07782	1.17696	1.50351	0.865859	0.621574	2.74984	1.80721
SEM	0.258529	0.0906893	0.268708	0.192143	0.0782476	0.126513	0.0341313	0.0576372	0.1825	0.206709
Relative to NT	1	0.605006	1	0.581779	1	1.27745	1	0.717869	1	0.657205
Adj SEM	0.106498	0.0373583	0.145041	0.103713	0.0664827	0.107491	0.039419	0.0665665	0.0663673	0.0751713
2014-11-10	Scr		Ago1		Ago2		Ago3		Ago4
	NT	T	NT	T	NT	T	NT	T	NT	T
	10.0269	6.53269	6.82651	7.21885	3.77049	5.91427	2.59367	2.60784	11.1809	3.47737
	9.32822	8.04726	5.23553	4.59866	3.34556	7.43596	5.48037	3.80845	12.3765	5.20663
	10.0887	4.70316	10.0012	3.42715	3.45563	6.08348	5.25139	2.956	13.9433	3.4545
	11.3941	6.39848	7.93969	4.5882	4.58648	4.92267	2.92187	2.42465	5.4837	5.86572
	10.2615	5.74231	6.46576	2.62961	3.6592	4.96696	3.78088	2.44365	6.87424	10.7079
		7.34971		4.29411	5.06813	6.32054	3.31211	2.03933	7.50382	7.09247
						7.83602		2.46765
Mean	10.2199	6.46227	7.29374	4.45943	3.98091	6.21141	3.89005	2.67822	9.56041	5.96742
SEM	0.304823	0.526177	0.732796	0.634863	0.260556	0.39436	0.458142	0.214441	1.28542	1.10818
Relative to NT	1	0.632323	1	0.611405	1	1.5603	1	0.688481	1	0.624181
Adj SEM	0.0298264	0.0514856	0.100469	0.0870421	0.0654512	0.0990626	0.117773	0.0551255	0.134452	0.115913
	Scr		Ago1		Ago2		Ago3		Ago4
2014-12-08	NT	T	NT	T	NT	T	NT	T	NT	T
	1.2359	0.531086	0.787611	0.608889	0.907923	0.617762	0.361975	0.259172	1.77434	0.800261
	0.691287	0.397294	0.572886	0.378187	0.66644	1.43944	0.29007	0.203384	1.47396	0.911795
	0.7946	0.776837	0.563452	0.350495	0.730849	0.739424	0.311834	0.14403	1.30474	1.1026
	1.13412	0.623204	0.667864	0.430518	0.789214	1.97687	0.309906	0.187796	1.52171	1.08435
	0.870297	0.562281	0.765038	0.563011	0.888982	2.0956	0.270384	0.161675	1.41933	0.709047
	0.802699		0.777027		0.615905		0.302818	0.168948
	0.798221		0.611594		1.02812		0.250523
Mean	0.886221	0.564727	0.671762	0.455289	0.792575	1.22191	0.297886	0.184108	1.49105	0.908402
SEM	0.0760506	0.0619201	0.0371865	0.0510587	0.0516647	0.241287	0.0133718	0.0166233	0.071016	0.0704882
Relative to NT	1	0.63723	1	0.677753	1	1.54169	1	0.61805	1	0.609236
Adj SEM	0.0858145	0.0698698	0.0553566	0.0760071	0.0651858	0.304434	0.0448889	0.0558042	0.0476281	0.0472742
	Scr		Ago1		Ago2		Ago3		Ago4
	NT	T	NT	T	NT	T	NT	T	NT	T
Means of relative to NT	1	0.624853	1	0.623646	1	1.45981	1	0.6748	1	0.630207

## Sheet: Figure 1C
HeLa LIMD1-/-
miR-99/100 reporters			Rluc/FFLuc values
2014-11-03
	Scr		Ago1		Ago2		Ago3		Ago4
	NT	T	NT	T	NT	T	NT	T	NT	T
	2.31527	0.966136	1.66253	1.93644	1.00032	1.12605	0.769519	0.932098	3.44114	2.07503
	2.29343	1.78506	2.09429	1.18912	1.13058	0.669008	0.864048	0.919572	3.7966	1.88623
	2.5422	0.775818	2.42311	1.21915	1.33826	0.711045	1.08891	0.742541	3.33607	1.13009
	1.92059	1.24293	1.67851	1	1.38522	0.6631	0.520793	0.776507	3.34057	1.67012
	1.93998	1.21647	1.51094	1.362	1.44647	0.985504	0.978603	1.25246	2.55909	1.06699
	2.35692	0.906454	1.91731	0.951518	1.0215	0.718658	0.979439	0.676911	2.42245	1.17705
			1.88043		1.34146				2.43455
Mean	2.22806	1.14881	1.88101	1.27637	1.23769	0.812228	0.866886	0.883348	3.04721	1.50092
SEM	0.0872778	0.127424	0.116125	0.145582	0.0691435	0.0737284	0.0824041	0.0844172	0.212143	0.176767
Relative to NT	1	0.51561	1	0.678555	1	0.656247	1	1.01899	1	0.492554
Adj SEM	0.039172	0.0571906	0.0617353	0.0773954	0.0558651	0.0595695	0.0950576	0.0973799	0.0696188	0.0580095
2014-11-10	Scr		Ago1		Ago2		Ago3		Ago4
	NT	T	NT	T	NT	T	NT	T	NT	T
	5.49369	3.57724	3.63678	3.51091	7.25813	5.67129	3.03006	5.77506	5.99293	4.88084
	6.36044	2.49402	4.2303	3.32529	5.09585	3.99971	3.82634	2.23582	9.68636	5.00433
	5.3991	3.84562	9.43573	4.02796	5.75668	4.46414	3.533	4.58624	6.27938	4.79169
	6.54047	2.00013	5.57986	5.37136	4.92322	3.51527	3.16288	3.13144	7.33029	4.59686
	6.10974	2.3208	6.58936	2.03656	4.81748	4.19727	3.0499	3.55577	5.84839	4.24661
		4.15622	9.51674	2.17284	5.00494	5.06651	3.32579		8.08266	2.91978
			7.74378
Mean	5.98069	3.06567	6.67608	3.40749	5.47605	4.4857	3.32133	3.85686	7.20333	4.40668
SEM	0.209129	0.368616	0.961096	0.505405	0.381243	0.316467	0.126949	0.610579	0.608533	0.316381
Relative to NT	1	0.512595	1	0.510403	1	0.819148	1	1.16124	1	0.611756
Adj SEM	0.0349674	0.0616343	0.143961	0.0757039	0.0696202	0.0577912	0.0382224	0.183836	0.0844794	0.0439215
	Scr		Ago1		Ago2		Ago3		Ago4
	NT	T	NT	T	NT	T	NT	T	NT	T
	1.19258	0.555368	1.42051	0.618182	0.938959	0.387321	0.386432	0.225002	1.69482	0.46438
	1.1096	0.443235	1.26374	0.392157	1.17184	0.551189	0.414498	0.24791	1.47162	0.451929
	1.35608	0.570671	1.24519	0.514706	0.751195	0.498004	0.407939	0.209145	1.97436	0.726903
	1.20315	0.375039	1.19018	0.417178	0.758398	0.431173	0.381482	0.214026	1.47718	0.49781
	1.14819	0.853299	1.55799	0.729763	1.06654	0.464592	0.353588	0.347827	1.28771	0.859675
		0.479299	1.6506	0.73253	1.65174	0.355274	0.349021	0.221754	1.46715	0.719029
			1.93401	0.429245	1.19394	0.555023	0.432331		2.15337
Mean	1.1991	0.52751	1.44621	0.531263	1.04029	0.45757	0.388256	0.24031	1.62244	0.600612
SEM	0.0383313	0.0746635	0.101111	0.0553402	0.117495	0.029203	0.0117525	0.0214196	0.118211	0.0646032
Relative to NT	1	0.439922	1	0.367349	1	0.43985	1	0.618947	1	0.37019
Adj SEM	0.0319668	0.0622663	0.0699145	0.0382657	0.112945	0.0280721	0.03027	0.0551688	0.0728598	0.0398184
	Scr		Ago1		Ago2		Ago3		Ago4
	NT	T	NT	T	NT	T	NT	T	NT	T
Means of relative to NT	1	0.489376	1	0.518769	1	0.638415	1	0.933059	1	0.4915

## Sheet: Figure 1D
HeLa LIMD1+/+
FGFR3 3'UTR reporters
2016-03-24	Scr				Ago2		Ago3
	Mut	WT			Mut	WT	Mut	WT
	2.25156	1.54994			2.06239	1.85662	1.97117	0.871379
	2.43945	2.17682			1.12932	1.56738	1.73111	0.773935
	2.84316	1.48677			1.57317	0.83606	1.84603	0.855711
	2.83959	1.8291			1.27638	1.34389	1.20763	0.919656
	2.74871	1.51741			1.11988	0.888812	1.0964	0.979172
	2.11505	1.27231			1.54008	0.836988	1.29907	1.04657
	2.6327	1.37163
Mean	2.55289	1.60057			1.4502	1.22163	1.52523	0.907737
SEM	0.118619	0.125486			0.14609	0.177491	0.150564	0.039349
Relative to Mut	1	0.626964			1	0.842383	1	0.595146
Adj SEM	0.0464648	0.0491546			0.100737	0.122391	0.0987152	0.0257987
2016-04-11	Scr		Ago1		Ago2		Ago3		Ago4
	Mut	WT	Mut	WT	Mut	WT	Mut	WT	Mut	WT
	5.54	2.43583	1.75418	1.84848	1.94592	2.07267	2.62815	1.54788	4.04177	3.79745
	6.28403	1.98746	1.79797	1.5124	1.35904	1.54559	2.5527	1.59494	3.53257	1.66457
	7.0622	2.79671	2.8386	1.99	2.71863	1.39975	2.27446	1.45754	4.99862	2.42049
	5.18292	3.87827	2.65868	1.36364	1.64213	1.72727	2.26411	1.047	4.41505	1.58777
	6.9504	2.14886	2.73469	1.47677	2.22299	1.42958	2.18724	1.1593	4.03108	3.06466
	4.35091	1.96764	2.47416	1.74947	2.29149	1.63099	2.05305	1.25897	3.97528	2.02766
	7.68438	2.83406	1.95478				2.1364	1.09828	3.54081
	4.84419								3.20755
Mean	5.98738	2.5784	2.31615	1.65679	2.03003	1.63431	2.29944	1.30913	3.96784	2.4271
SEM	0.485079	0.275366	0.190418	0.0992575	0.198958	0.100931	0.0872321	0.0911116	0.230005	0.352602
Relative to Mut	1	0.43064	1	0.715321	1	0.805064	1	0.569325	1	0.611693
Adj SEM	0.0810169	0.0459912	0.0822132	0.0428545	0.0980075	0.049719	0.0379361	0.0396233	0.0579673	0.088865
2016-05-31	Scr		Ago1		Ago2		Ago3		Ago4
	Mut	WT	Mut	WT	Mut	WT	Mut	WT	Mut	WT
	0.309454	0.165875	0.208805	0.190668	0.112818	0.121799	0.156605	0.0337896	0.371273	0.216724
	0.384318	0.161683	0.113995	0.150668	0.15474	0.162065	0.1084	0.0667431	0.37967	0.188406
	0.173995	0.12594	0.0845663	0.132124	0.109385	0.0750786	0.0779781	0.0366828	0.303555	0.240299
	0.320932	0.107438	0.13881	0.126061	0.17768	0.165506	0.0706708	0.0562224	0.238311	0.175
	0.356019	0.116046	0.106682	0.132316	0.109684	0.105611	0.0778756	0.0424508	0.214421	0.262003
	0.208469	0.264794	0.0932794	0.109306	0.142073	0.0887546	0.0885031	0.0543423	0.241127	0.169604
	0.196687						0.0895269		0.145248	0.188578
	0.178238
Mean	0.266014	0.156963	0.124356	0.14019	0.134397	0.119802	0.0956514	0.0483718	0.270515	0.205802
SEM	0.0349454	0.0236775	0.0185376	0.0114577	0.0116163	0.0153237	0.0120402	0.0052253	0.0349196	0.0142655
Relative to Mut	1	0.590055	1	1.12733	1	0.891408	1	0.50571	1	0.760778
Adj SEM	0.131367	0.0890084	0.149068	0.092136	0.0864328	0.114019	0.125876	0.0546286	0.129086	0.0527348
2016-06-15	Scr		Ago1		Ago2		Ago3		Ago4
	Mut	WT	Mut	WT	Mut	WT	Mut	WT	Mut	WT
	0.187179	0.140601	0.121737	0.0887022	0.131221	0.138221	0.0982207	0.064997	0.180312	0.111792
	0.198717	0.151942	0.100722	0.0727402	0.135311	0.111584	0.0831733	0.0605836	0.209476
	0.176642	0.159654	0.0960452	0.0922757	0.106918	0.0782637	0.092246	0.0699968	0.154024	0.112598
	0.19578	0.112088	0.0634655	0.0647975	0.14294	0.0819193	0.0756541	0.0456661	0.159242	0.12875
	0.181319	0.119875	0.14089	0.114473	0.103555	0.119649	0.0786241	0.051827	0.161956	0.122589
	0.156088	0.150124	0.0670401	0.0896075	0.0940822	0.0942311	0.0733504	0.0427568	0.140646	0.0728686
		0.0876888	0.100423	0.0747255		0.0941632	0.0717102	0.0464614	0.139119	0.123657
			0.0626875				0.0712029	0.0393654	0.154075	0.0698153
Mean	0.182621	0.13171	0.0941263	0.0853316	0.119004	0.102576	0.0805227	0.0527067	0.162356	0.10601
SEM	0.0063099	0.0106344	0.0116478	0.0067077	0.00815259	0.00882138	0.00408525	0.00457318	0.00938822	0.00998417
Relative to Mut	1	0.721224	1	0.906565	1	0.86195	1	0.654558	1	0.652947
Adj SEM	0.0345519	0.0582323	0.123747	0.0712628	0.0685066	0.0741265	0.0507341	0.0567936	0.0578249	0.0614955
	Scr		Ago1		Ago2		Ago3		Ago4
	Mut	WT	Mut	WT	Mut	WT	Mut	WT	Mut	WT
Means of relative to NT	1	0.592221	1	0.916404	1	0.850201	1	0.581185	1	0.675139

## Sheet: Figure 1E
HeLa LIMD1-/-
FGFR3 3'UTR reporters
2016-03-24	Scr				Ago2		Ago3
	Mut	WT			Mut	WT	Mut	WT
	3.73611	1.51948			1.83787	0.818765	2.01963	2.22734
	3.47328	1.85294			1.33275	0.664216	1.35323	1.58225
	2.44105	1.29767			1.0973	0.496835	2.22428	1.65203
	3.22152	1.81034			1.03092	0.647444	1.38049	1.26834
	3.09211	1.37647			1.05833	0.761478	1.22436	0.979518
	3.36893	1.0553			1.01366	0.740899	2.37261	1.52763
		1.92453			1.83562
Mean	3.22217	1.54811			1.31521	0.688273	1.76243	1.53952
SEM	0.180352	0.133254			0.151797	0.0462063	0.204501	0.170769
Relative to Mut	1	0.480455			1	0.523319	1	0.873519
Adj SEM	0.0559722	0.0413554			0.115417	0.0351324	0.116034	0.0968942
2016-04-11	Scr		Ago1		Ago2		Ago3		Ago4
	Mut	WT	Mut	WT	Mut	WT	Mut	WT	Mut	WT
	4.91224	4.24868	3.59615	1.36196	2.25155	1.24667	3.19813	2.7822	3.45652	1.62963
	8.07161	1.99751	3.25904	1.55172	2.59801	0.816216	3.02521	2.06231	2.19643	1.7234
	6.94604	2	4.72	0.82716	1.75804	0.974359	1.84718	2.03686	2.01342	2.36364
	6.55405	2.00671	4.68	0.875	2.15625	1.3619	1.34151	1.24585	2.71795	1.41304
	5.77225	2.32653	2.33333	1.94118	1.88959	0.628571	3.01883	1.12843	4.7541	2.40909
	7.73752	2.1295	4.13475	2.90541	1.92	1.04076	2.87359	1.19476	2.88889	1.46667
	5.02741	4.27664		0.948529		0.684211
Mean	6.43159	2.71222	3.78721	1.48728	2.09557	0.964671	2.55074	1.74173	3.00455	1.83425
SEM	0.510709	0.435005	0.37493	0.304497	0.124851	0.112653	0.312239	0.270411	0.408089	0.180498
Relative to Mut	1	0.421703	1	0.392711	1	0.460337	1	0.682834	1	0.610489
Adj SEM	0.0794064	0.0676357	0.098999	0.0804013	0.0595787	0.0537575	0.122411	0.106013	0.135824	0.0600747
2016-05-31	Scr		Ago1		Ago2		Ago3		Ago4
	Mut	WT	Mut	WT	Mut	WT	Mut	WT	Mut	WT
	0.360151	0.223827	0.23001	0.146513	0.126871	0.0827195	0.0683906	0.144887	0.347222	0.324176
	0.384478	0.187171	0.227273	0.285714	0.185793	0.0669014	0.140359	0.196671	0.301205	0.17284
	0.309222	0.124054	0.426829	0.206612	0.0934579	0.0838323	0.164873	0.108384	0.225352	0.315068
	0.36099	0.241275	0.218254	0.150183	0.0843373	0.103604	0.136298	0.0814208	0.386667	0.341463
	0.305772	0.257611	0.288538	0.291339	0.13244	0.0500933	0.146811	0.112816	0.22807	0.146667
	0.234646	0.155587	0.276481	0.160156	0.0937857	0.0770609	0.107435	0.0511757	0.251163	0.16129
		0.122625	0.180328		0.12075			0.0831837	0.219512
Mean	0.325877	0.18745	0.263959	0.206753	0.119634	0.0773685	0.127361	0.11122	0.279884	0.243584
SEM	0.0222459	0.0225952	0.0328588	0.027319	0.0141361	0.00733095	0.0140343	0.0195258	0.0271414	0.0375746
Relative to Mut	1	0.575218	1	0.783276	1	0.646712	1	0.873263	1	0.870302
Adj SEM	0.0682649	0.0693367	0.124484	0.103497	0.118161	0.0612783	0.110193	0.153311	0.0969736	0.13425
	Scr		Ago1		Ago2		Ago3		Ago4
2016-06-15	Mut	WT	Mut	WT	Mut	WT	Mut	WT	Mut	WT
	0.160084	0.0798371	0.261411	0.118508	0.102781	0.0836867	0.0932553	0.069625	0.271338	0.154593
	0.213219	0.137238	0.199758	0.115385	0.108734	0.0526737	0.0983923	0.0683049	0.155521	0.181452
	0.171464	0.0848338	0.160441	0.0649693	0.0836811	0.0538692	0.0696303	0.0705214	0.169096	0.144781
	0.188673	0.09375	0.175439	0.166078	0.113428	0.0403641	0.0740657	0.0627986	0.121996	0.0574713
	0.128238	0.100367	0.231695	0.153382	0.0696762	0.0488058	0.0650337	0.0878187	0.108889	0.0507842
	0.112304	0.0988356	0.195778	0.132646	0.0732729	0.0751363	0.0667525	0.0698931	0.188406	0.108626
	0.207254	0.0821247		0.0865801	0.113307		0.0649315	0.0859576
					0.131843		0.0714286	0.0852721
Mean	0.168748	0.0967123	0.204087	0.11965	0.0995904	0.0590893	0.0754362	0.0750239	0.169208	0.116285
SEM	0.0156052	0.00800632	0.0151235	0.0144965	0.00893657	0.00680033	0.00532317	0.00395999	0.0237022	0.0218588
Relative to Mut	1	0.573117	1	0.586268	1	0.593323	1	0.994535	1	0.687229
Adj SEM	0.0924764	0.0474454	0.0741034	0.071031	0.0897332	0.0682829	0.0705652	0.0524946	0.140078	0.129183
	Scr		Ago1		Ago2		Ago3		Ago4
	Mut	WT	Mut	WT	Mut	WT	Mut	WT	Mut	WT
Means of relative to NT	1	0.512623	1	0.440564	1	0.555923	1	0.856038	1	0.722673

## Sheet: Figure 3D
HeLa lentiviral shLIMD1 lines
miR-99/100 NT/T reporters
2014-03-28	sh-Scr		shLIMD1		rr-LIMD1
	NT	T	NT	T	NT	T
	6.94828	1.72376	5.03513	3.42694	7.5855	2.40949
	7.89175	1.47538	7.78808	3.51261	4.97284	2.0689
	7.74167	2.76904	4.51408	3.72019	8.51034	2.28125
	6.80466	2.48986	6.41446	2.66767	6.0691	1.78612
	7.03382	1.96193	5.92311	2.64846		1.85002
		2.42347	7.8081	2.20698
Mean	7.28404	2.14057	6.24716	3.03047	6.78445	2.07916
SEM	0.495955	0.499024	1.37234	0.603498	1.57205	0.268533
Relative to NT	1	0.293872	1	0.485096	1	0.306459
Adj SEM	0.068088	0.0685093	0.219673	0.0966035	0.231714	0.0395807
2014-04-04	sh-Scr		shLIMD1		rr-LIMD1
	NT	T	NT	T	NT	T
	7.17818	2.49113	4.67789	4.33423	6.05555	2.04704
	7.49551	3.22571	4.99724	2.90317	5.99274	2.95202
	5.3942	2.79451	4.87192	3.15298	6.76109	3.32643
	6.99359	2.46145	5.85971	4.19278	4.71813	1.62865
	6.44078	2.31876	5.24369	4.88006		2.57889
	8.90675	2.77363	4.45016
			5.3159
Mean	7.06817	2.67753	5.0595	3.89264	5.88188	2.50661
SEM	1.16417	0.32667	0.464758	0.834601	0.850447	0.681495
Relative to NT	1	0.378816	1	0.769373	1	0.426158
Adj SEM	0.164706	0.046217	0.0918585	0.164957	0.144588	0.115864
2014-04-22	sh-Scr		shLIMD1		rr-LIMD1		rrΔ140-166
	NT	T	NT	T	NT	T	NT	T
	5.43385	2.26709	5.92237	6.30829	6.2007	3.12702	6.43679	8.32625
	3.71045	1.43375	5.67022	4.82026	5.5284	3.04682	4.60051	7.05918
	5.29932	3.85709	3.94193	3.5393	9.89564	3.27731	4.35434	3.9754
	4.224	3.34992	8.00155	8.48158	6.34607	3.7852	4.55453	2.43466
	6.41323	2.89621	5.46099	6.721	4.5123	2.68838	4.77524	3.54548
	4.53005	2.16619	5.88893	3.67248	8.25435	4.73536	3.5661	6.36051
	4.80355		5.17032		8.70824	4.50759	6.78079
	4.45699					3.47722	10.2217
Mean	4.85893	2.66171	5.72233	5.59048	7.06367	3.58061	5.66125	5.28358
SEM	0.839665	0.879399	1.21162	1.93034	1.92651	0.719527	2.13426	2.29865
Relative to NT	1	0.547797	1	0.976959	1	0.506905	1	0.933288
Adj SEM	0.172809	0.180986	0.211736	0.337335	0.272735	0.101863	0.376994	0.406033
2014-05-23	sh-Scr		shLIMD1		rr-LIMD1		rrΔ140-166		rrΔ186-260
	NT	T	NT	T	NT	T	NT	T	NT	T
	5.21731	3.30017	6.60441	5.94172	13.5377	5.51122	11.4255	18.234	6.56556	3.54621
	6.51128	4.4809	5.27126	6.52921	8.85403	3.89489	11.2216	4.92074	6.37337	3.55904
	7.07209	3.37262	9.84841	3.82473	10.0751	5.00763	8.53883	19.0609	6.43227	1.98157
	8.41479	2.30737	7.51176	4.03947	10.1677	3.67086	12.9924	5.47537	6.4501	2.98869
	6.6498	2.61836	5.16167	4.98986	8.25767	5.03913	11.083	4.96984	6.32479	1.66341
	7.17395	3.80813		4.69118	10.7025		12.2484			3.7191
	10.0526			5.89151			7.33104
	10.8896
Mean	7.74768	3.31459	6.8795	5.12967	10.2658	4.62475	10.6915	10.5322	6.42922	2.90967
SEM	0.675486	0.3218	0.861024	0.362335	0.696274	0.356843	0.716146	3.31706	0.0371136	0.360685
Relative to NT	1	0.427817	1	0.745645	1	0.450501	1	0.985096	1	0.45257
Adj SEM	0.0871856	0.0415351	0.125158	0.0526688	0.0678247	0.0347605	0.0669826	0.310251	0.00577264	0.0561009
2014-05-19	sh-Scr		shLIMD1		rr-LIMD1		rrΔ140-166		rrΔ186-260
	NT	T	NT	T	NT	T	NT	T	NT	T
	4.44362	3.87314	7.81511	5.68237	14.3697	3.91844	4.19272	10.5493	5.78175	1.19415
	3.7879	4.0599	6.78234	5.02688	7.58008	5.01884	4.65499	2.30197	3.37446	1.35286
	4.78378	3.26435	5.52801	7.81358	11.4579	4.90345	7.3958	2.63378	3.73201	2.64686
	6.53868	3.29965	6.4206	6.33959	9.2469	2.54561	7.38722	1.24277	5.21662	2.23788
	7.91461	4.0906	4.14991	7.30511	7.37955	2.48767	3.86001	8.09867	5.26904	2.25682
	8.97629		10.423	7.98112	6.08428	5.76851	5.81703	3.94718	4.96684
	8.54512				8.34139			3.68044
					4.30833
Mean	6.42714	3.71753	6.85315	6.69144	8.59601	4.10709	5.55129	4.6363	4.72345	1.93771
SEM	0.862966	0.181742	0.874158	0.490301	1.11178	0.557439	0.594088	1.3876	0.359478	0.281937
Relative to NT	1	0.578411	1	0.976403	1	0.47779	1	0.835175	1	0.410233
Adj SEM	0.134269	0.0282773	0.127556	0.0715438	0.129336	0.0648485	0.107018	0.249959	0.076105	0.0596887
	sh-Scr		shLIMD1		rr-LIMD1		rrΔ140-166		rrΔ186-260
2014-05-30	NT	T	NT	T	NT	T	NT	T	NT	T
	5.75939	4.85264	8.50294	5.72365	6.20822	5.88322	5.45943	12.0169	4.29553	2.18926
	5.84401	7.39763	8.1922	3.80375	8.234	5.96263	6.38445	11.9052	4.10209	1.97757
	12.9971	4.04386	7.87144	3.5151	10.2585	2.25798	7.78764	7.94853	4.27475	4.68833
	8.93013	6.25052	4.06734	4.25619	9.56679	5.49048	6.41124	4.14198	5.05745	2.78058
	14.3919	4.36933	9.05103	13.2343	8.35649	6.30094	5.08711	10.3189	7.5366	4.82354
	6.21655	3.61382	4.93711				9.03914	2.01484	4.7689	3.22566
	8.20508						6.10894	6.77143	7.11474
							5.79503
Mean	8.90631	5.08797	7.10368	6.1066	8.52481	5.17905	6.50912	7.87397	5.30715	3.28082
SEM	1.32588	0.592204	0.845337	1.66326	0.691775	0.676946	0.491867	1.57119	0.537438	0.500144
Relative to NT	1	0.571277	1	0.85964	1	0.607527	1	1.20968	1	0.618189
Adj SEM	0.148869	0.0664927	0.119	0.23414	0.0811484	0.079409	0.0755658	0.241383	0.101267	0.0942397
	sh-Scr		shLIMD1		rr-LIMD1		rrΔ140-166		rrΔ186-260
	NT	T	NT	T	NT	T	NT	T	NT	T
Means of all repeats	1	0.466332	1	0.802186	1	0.462557	1	0.99081	1	0.493664

## Sheet: Figure 5A
HeLa LIMD1+/+		Ago2 knockdown/rescue experiment
		miR-99/100 reporters
2014-10-27	Scr siRNA		siAgo2		siAgo2		siAgo2		siAgo2
	YFP-VO		YFP-VO		YFP-Ago2 WT		YFP-Ago2 S387A		YFP-Ago2 S387E
	NT	T	NT	T	NT	T	NT	T	NT	T
	1.61832	0.802801	1.22584	0.995297	2.16039	0.699791	1.80304	1.21369	1.63555	0.798418
	1.80986	0.874973	1.15456	0.739717	1.95579	0.552839	1.55241	0.807511	1.65714	0.67243
	1.70687	0.603069	0.810582	0.898569	1.55299	0.566075	1.28768	0.792578	1.62484	0.790986
	1.74688	0.840056	1.70795	0.738839	1.48605	0.864418	1.32663	0.776197	1.54443	0.759163
	1.8381	0.63929	1.20419	0.669741	2.49756	0.769986	1.57265	1.09173	1.57181	0.656009
	1.75465	0.757604		0.77861	1.70542	0.605176	1.36008	0.828837	1.61521	0.535822
					2.05036	1.0881	1.63919			0.812215
							1.41866
Mean	1.74578	0.752965	1.22062	0.803462	1.91551	0.735198	1.49504	0.918423	1.60816	0.717863
SEM	0.0295054	0.0415303	0.121049	0.0455395	0.13615	0.0727793	0.067062	0.0704287	0.0159097	0.0382576
Relative to NT	1	0.431306	1	0.658239	1	0.383814	1	0.614313	1	0.446387
Adj SEM	0.016901	0.0237889	0.0991697	0.0373084	0.0710778	0.0379948	0.0448563	0.0471082	0.00989306	0.0237896
2014-11-07	Scr siRNA		siAgo2		siAgo2		siAgo2		siAgo2
	YFP-VO		YFP-VO		YFP-Ago2 WT		YFP-Ago2 S387A		YFP-Ago2 S387E
	NT	T	NT	T	NT	T	NT	T	NT	T
	1.7792	0.721621	1.6464	0.830921	2.12385	1.07176	2.35779	0.924766	2.24545	1.03256
	1.74967	0.746806	1.6304	0.79325	2.00094	0.795538	2.4396	1.65439	2.25017	1.2931
	1.97573	0.649021	1.54022	0.816345	2.30258	1.0699	2.39705	1.15739	2.41996	1.29377
	1.93202	0.692863	1.55881	0.826038	2.53494	1.00601	2.16725	1.73242	2.31501	1.09431
	1.77686	0.630853	1.30423	0.672991	2.34027	0.837521	2.63085	1.929	2.19574	0.856583
		0.587298	1.737	0.710256		0.974408	2.16532	1.44149
		0.846712					2.8955
							2.17131
Mean	1.8427	0.696454	1.56951	0.774967	2.26052	0.95919	2.40308	1.47324	2.28526	1.11406
SEM	0.0390492	0.0324504	0.0558108	0.0252824	0.0778032	0.0443808	0.0972733	0.142358	0.0326561	0.070122
Relative to NT	1	0.377953	1	0.493763	1	0.424323	1	0.613063	1	0.487499
Adj SEM	0.0211913	0.0176103	0.0355593	0.0161084	0.0344183	0.019633	0.0404785	0.0592397	0.0142899	0.0306844
2014-12-15	Scr siRNA		siAgo2		siAgo2		siAgo2		siAgo2
	YFP-VO		YFP-VO		YFP-Ago2 WT		YFP-Ago2 S387A		YFP-Ago2 S387E
	NT	T	NT	T	NT	T	NT	T	NT	T
	0.528195	0.214542	0.39073	0.228962	0.367821	0.154783	0.295815	0.194712	0.323711	0.139676
	0.535251	0.18759	0.364234	0.195547	0.30407	0.141966	0.280867	0.149582	0.27712	0.124452
	0.405958	0.188969	0.393452	0.20859	0.281878	0.143446	0.285792	0.157339	0.260167	0.139452
	0.393696	0.167432	0.3539	0.194398	0.29008	0.142331	0.263383	0.154706	0.26634	0.130677
	0.395467	0.190334	0.338695	0.198768	0.296218	0.13179	0.272707	0.14824	0.268995	0.138385
	0.367059	0.172329	0.332126	0.189777	0.268865	0.135873	0.257913	0.141941	0.306577
	0.387674		0.31121	0.210014	0.322441	0.1327	0.293125		0.270739
Mean	0.430471	0.186866	0.354907	0.203722	0.304482	0.140413	0.278515	0.157753	0.28195	0.134528
SEM	0.0265295	0.00626081	0.0114935	0.00505474	0.0123343	0.00299309	0.00547377	0.00713674	0.00897816	0.00254938
Relative to NT	1	0.434096	1	0.574017	1	0.461153	1	0.56641	1	0.477135
Adj SEM	0.0616289	0.0145441	0.0323846	0.0142424	0.0405092	0.00983009	0.0196534	0.0256243	0.0318431	0.00904196
	Scr siRNA		siAgo2		siAgo2		siAgo2		siAgo2
	YFP-VO		YFP-VO		YFP-Ago2 WT		YFP-Ago2 S387A		YFP-Ago2 S387E
	NT	T	NT	T	NT	T	NT	T	NT	T
Means of all repeats	1	0.414452	1	0.57534	1	0.423097	1	0.597929	1	0.47034

## Sheet: Figure 5B
HeLa LIMD1-/-		Ago2 knockdown/rescue experiment
		miR-99/100 reporters
2014-10-27	Scr siRNA		siAgo2		siAgo2		siAgo2		siAgo2
	YFP-VO		YFP-VO		YFP-Ago2 WT		YFP-Ago2 S387A		YFP-Ago2 S387E
	NT	T	NT	T	NT	T	NT	T	NT	T
	1.59658	0.666667	1.89529	0.600735	1.96727	0.804971	1.78849	0.719473	2.19687	0.935904
	1.89592	0.640208	1.91017	0.711198	1.95594	0.436979	1.21118	0.803924	2.15434	0.679833
	1.68039	0.66986	1.92217	0.600311	1.64186	0.668813	1.4465	0.563721	1.94414	0.75886
	1.72581	0.7923	1.9932	0.630493	1.85815	0.69661	2.20628	0.783006	1.7239	0.717834
	1.26747	0.70151	1.70192	0.593008	1.95853	0.753519	1.35679	0.884573	1.46755	0.750614
			1.78973	0.751443	2.08059	0.627532	1.5201	0.477347	2.08042	0.887766
				0.758157	1.7213	1.06809	1.49049	0.943381	1.96079
						0.975969
Mean	1.63323	0.694109	1.86875	0.663621	1.88337	0.75406	1.57426	0.739346	1.93257	0.788468
SEM	0.0876126	0.0223148	0.0395822	0.0280135	0.0581619	0.0752638	0.124474	0.0633735	0.0977871	0.0380592
Relative to NT	1	0.42499	1	0.355115	1	0.400377	1	0.469647	1	0.407989
Adj SEM	0.0536436	0.013663	0.0211811	0.0149905	0.0308818	0.0399622	0.0790685	0.0402561	0.0505995	0.0196935
2014-11-07	Scr siRNA		siAgo2		siAgo2		siAgo2		siAgo2
	YFP-VO		YFP-VO		YFP-Ago2 WT		YFP-Ago2 S387A		YFP-Ago2 S387E
	NT	T	NT	T	NT	T	NT	T	NT	T
	1.52422	0.72538	1.98346	0.892453	2.91156	0.874601	1.96461	0.914062	3.01666	1.05052
	1.4248	0.747495	2.16233	0.596741	1.97236	0.827653	1.6155	0.748598	2.17475	1.28802
	1.39935	0.859482	2.03589	0.802181	1.70144	1.14701	1.92604	0.879785	2.15515	1.36802
	1.95835	0.628385	1.91754	0.408333	2.78645	0.753715	2.21972	1.08717	3.05963	1.38549
	1.74814	0.757687	1.73963	0.941696	2.2909	0.789068	1.65826	0.929794	2.94868	1.10067
	2.15591	0.752084	2.1114	1.03309	2.42677	0.933037	1.64963		2.75335	1.44332
		0.860886		0.565164			2.27653
				0.848616
Mean	1.70179	0.761628	1.99171	0.761035	2.34825	0.887515	1.90147	0.911881	2.6847	1.27267
SEM	0.116364	0.0303948	0.0571967	0.0811957	0.175535	0.0536539	0.103613	0.0458031	0.157265	0.0609703
Relative to NT	1	0.447545	1	0.382102	1	0.377948	1	0.479566	1	0.474046
Adj SEM	0.0683773	0.0178605	0.0287174	0.0407669	0.0747514	0.0228485	0.0544912	0.0240883	0.0585783	0.0227102
2014-12-15	Scr siRNA		siAgo2		siAgo2		siAgo2		siAgo2
	YFP-VO		YFP-VO		YFP-Ago2 WT		YFP-Ago2 S387A		YFP-Ago2 S387E
	NT	T	NT	T	NT	T	NT	T	NT	T
	0.394437	0.188995	0.387548	0.184864	0.35157	0.146965	0.29636	0.144678	0.297563	0.124727
	0.393192	0.161491	0.357392	0.183713	0.324533	0.145055	0.362321	0.148987	0.290179	0.117469
	0.383623	0.172978	0.358038	0.181205	0.28439	0.144642	0.3294	0.166113	0.277004	0.124318
	0.363079	0.180034	0.320596	0.161596	0.267256	0.121054	0.264956	0.140751	0.245658	0.119281
	0.352091	0.162174	0.325318	0.155413	0.235893	0.115013	0.269634	0.111117	0.257771	0.109916
	0.380224	0.164371	0.322404	0.153179	0.263556	0.119632	0.276851	0.118602	0.282883	0.135535
	0.339744	0.186026	0.364906		0.246278	0.128715		0.117733	0.32707	0.140929
					0.328688
Mean	0.372341	0.173724	0.348029	0.169995	0.287771	0.131582	0.29992	0.135426	0.28259	0.124596
SEM	0.00797453	0.00407083	0.00970939	0.00605767	0.0149569	0.00517576	0.0145873	0.00760096	0.0100847	0.00402692
Relative to NT	1	0.466572	1	0.488451	1	0.457247	1	0.45154	1	0.440909
Adj SEM	0.0214172	0.0109331	0.0278982	0.0174057	0.051975	0.0179857	0.0486371	0.0253433	0.0356868	0.01425
	Scr siRNA		siAgo2		siAgo2		siAgo2		siAgo2
	YFP-VO		YFP-VO		YFP-Ago2 WT		YFP-Ago2 S387A		YFP-Ago2 S387E
	NT	T	NT	T	NT	T	NT	T	NT	T
Means of all repeats	1	0.446369	1	0.408556	1	0.411857	1	0.466918	1	0.440981

## Sheet: Figure 5C
		Akt3 knockdown experiment
		miR-99/100 reporter
HeLa LIMD1+/+						HeLa LIMD1-/-
2015-07-23	Scr		siAkt3			Scr		siAkt3
	NT	T	NT	T		NT	T	NT	T
	1.41766	0.578161	0.700081	1.46608		1.12666	0.235236	2.63129	0.593704
	1.62268	0.684891	1.91307	0.690296		0.736017	0.227789	0.903207	0.762707
	2.5054	0.61571	1.43979	0.440583		0.404706	0.802201	0.998514	0.842842
	2.0389	0.83061	0.653726	0.652559		0.773244	0.640494	1.01305	0.619624
	0.929971	0.640707	1.57301	0.549846		1.47846	0.605728	2.11393
		0.794033	1.55043	1.50231			0.378705	0.965199
Mean	1.70292	0.690685	1.30502	0.883612				0.794007
SEM	0.24513	0.0412611	0.228916	0.19326				0.365688	0.733143
Relative to NT	1	0.405588	1	0.677088		0.903819	0.481692	1.22311	0.710404
Adj SEM	0.143947	0.0242296	0.175412	0.14809		0.167605	0.0964611	0.307032	0.0421566
						1	0.532952	1	0.580817
						0.185441	0.106726	0.251025	0.0344667
2015-06-15	Scr		siAkt3			Scr		siAkt3
	NT	T	NT	T		NT	T	NT	T
	1.07299	1.08104	1.06146	1.05249		2.70206	2.16878	2.59261	1.41601
	1.3828	1.16463	1.03774	0.801244		2.14454	2.22785	2.04888	1.56229
	1.35314	0.857648	0.724978	0.523215		1.4847	2.086	1.9329	1.05884
	1.14627	0.678796	0.81625	0.866314		2.26651	1.599	1.44148	0.850017
	1.13749	0.702758	0.726508	1.00585		1.72868	1.62296	1.36041	1.01424
		1.13953	0.67751	0.622496		1.49707	1.03109	1.1511	1.32596
			0.520953	0.553016			1.05777		0.86032
			0.956905				0.574808
Mean	1.21854	0.937398	0.815289	0.774947		1.97059	1.54603	1.75456	1.15538
SEM	0.0624792	0.0897053	0.0670551	0.0809545		0.21649	0.272545	0.239857	0.125452
Relative to NT	1	0.769281	1	0.950519		1	0.784552	1	0.6585
Adj SEM	0.0512739	0.0736172	0.082247	0.0992954		0.10986	0.138306	0.136705	0.0715004
2015-06-19	Scr		siAkt3			Scr		siAkt3
	NT	T	NT	T		NT	T	NT	T
	7.25011	3.91167	1.3535	0.792492		1.81681	1.79414	2.25916	1.21429
	4.96121	1.54392	1.73556	1.53857		1.93019	1.03491	1.60381	1.08387
	6.65215	2.3933	1.87474	1.20035		1.79766	1.59965	2.10834	1.43053
	11.6087	3.52659	1.58242	0.947151		1.62268	1.05859	1.95217	0.908118
	5.48329	1.38443	1.55427	0.912896		2.16395	0.627505	2.23717	1.1602
	6.54242	1.85159	1.28703	1.40132		1.90971	0.778114	2.08279	1.24255
	5.33922	1.42945	1.28728			1.41705		1.56359	0.932982
Mean	6.83387	2.29156	1.52497	1.13213				1.54204	1.01362
SEM	0.854326	0.392764	0.0863771	0.121098		1.80829	1.14882	1.91863	1.12327
Relative to NT	1	0.335325	1	0.742394		0.0898864	0.187083	0.11504	0.0618697
Adj SEM	0.125014	0.0574732	0.0566418	0.0794101		1	0.635305	1	0.585454
						0.0497078	0.103458	0.0599595	0.0322468
2015-08-04	Scr		siAkt3			Scr		siAkt3
	NT	T	NT	T		NT	T	NT	T
	1.01306	0.729645	1.01989	0.922765		1.08105		0.80474	0.809485
	0.863614	0.611031	1.0821	1.0265		0.930794	0.818049	0.80959	0.761277
	0.983782	0.710286	0.790595	1.05742		1.44419	0.863943	1.14542
	0.881147	0.78934	0.961668	0.588893		0.960546	0.487858		0.402332
	0.815803	0.475057	0.616404	0.877307		1.14629	0.681433	1.39617	0.859115
	0.852446	0.762114	0.633505	0.792078		1.45729	0.794064	0.899689	0.619577
		0.416275	0.600922	0.593941		1.01227	0.560315	1.59882	0.789943
Mean	0.901641	0.641964	0.815011	0.836986		1.11883		0.8231	0.402683
SEM	0.0320493	0.0552617	0.0777108	0.0717349		1.14391	0.700944	1.06822	0.663487
Relative to NT	1	0.711995	1	1.02696		0.0768419	0.0572005	0.121483	0.0729136
Adj SEM	0.0355456	0.0612901	0.0953494	0.0880171		1	0.612762	1	0.621116
						0.0671748	0.0500044	0.113725	0.0682572
	LIMD1+/+					LIMD1-/-
	Scr		siAkt3			Scr		siAkt3
	NT	T	NT	T		NT	T	NT	T
Mean of all repeats	1	0.555547	1	0.849241		1	0.641393	1	0.611472

## Sheet: Figure 7A
HeLa LIMD1-/-
miR-99/100 reporter
2014-11-07	Scr		siAgo3		siWTIP		siAgo3 + siWTIP
	NT	T	NT	T	NT	T	NT	T
	3.71949	1.19529	0.858293	1.13366	2.31129	1.96591	1.21336	1.44888
	2.58894	1.76842	0.907855	0.646694	2.01927	1.74361	1.51294	0.905402
	2.7445	1.43927	0.94507	1.04666	2.19989	2.05572	1.77216	1.34917
	2.71059	1.73094	0.783106	0.426331	1.98715	2.20093	1.75377	1.29881
	3.44732	1.12031	1.14066	0.40539	2.35011	2.2726	1.27708
	3.07075		1.10388		2.08407	2.21107	1.45505
					2.42198	2.14077
	3.04693	1.45084	0.956477	0.731746	2.19625	2.08437	1.49739	1.25056
	0.185073	0.121451	0.0528721	0.129245	0.0646423	0.0688724	0.0953022	0.10662
	1	0.476166	1	0.765043	1	0.949059	1	0.83516
	0.0607409	0.0398601	0.055278	0.135126	0.029433	0.0313591	0.0636454	0.0712034
2014-11-17	Scr		siAgo3		siWTIP		siAgo3 + siWTIP
	NT	T	NT	T	NT	T	NT	T
	1.14667	0.406784	0.507235	0.468868	0.818023	0.67346	0.391559	0.245804
	0.845779	0.48591	0.356693	0.187923	0.923476	0.548858	0.373	0.185165
	0.866228	0.506735	0.376944	0.274235	0.960586	0.693085	0.274654	0.222235
	0.795843	0.322217	0.314351	0.418299	0.507388	0.708472	0.300702	0.23169
	0.820312	0.67224	0.339196	0.349383	0.733939	0.622035	0.24064	0.46342
	0.610807	0.443439	0.210639	0.245662	0.621875	0.501437	0.308658	0.432326
			0.571727	0.275931			0.244288
							0.260905
	0.847607	0.472887	0.382398	0.317186	0.760881	0.624558	0.299301	0.296773
	0.0705425	0.0415316	0.0458045	0.0407019	0.0716221	0.0316339	0.0214676	0.0450371
	1	0.557909	1	0.829465	1	0.820835	1	0.991555
	0.0832256	0.0489987	0.119782	0.106439	0.0941304	0.0415754	0.0717257	0.150474
	Scr		siAgo3		siWTIP		siAgo3 + siWTIP
	NT	T	NT	T	NT	T	NT	T
2014-11-21	1.49682	0.697751	0.396038	0.347063	1.2458	1.20589	0.451117	0.497771
	1.46793	0.752896	0.432835	0.267003	1.07414	0.898439	0.49211	0.499773
	1.19928	0.624204	0.55041	0.239851	1.04731	0.972198	0.334633	0.371707
	1.21471	0.633423	0.477431	0.282942	0.874347	1.02786	0.365767	0.268085
	1.44959	0.61577	0.341852	0.419516	1.44065	0.776992	0.383767	0.273773
	1.25477		0.464369	0.244811	0.858197	0.932244	0.349266	0.413307
	1.56801		0.347125		1.02956		0.415321
					1.13113
	1.37873	0.664809	0.430009	0.300198	1.08764	0.968936	0.398855	0.387403
	0.0571599	0.0263469	0.0283386	0.028602	0.0721169	0.054192	0.0216051	0.0388675
	1	0.48219	1	0.69812	1	0.89086	1	0.971288
	0.0414584	0.0191095	0.0659024	0.066515	0.0663057	0.0498252	0.0541679	0.0974479
	Scr		siAgo3		siWTIP		siAgo3 + siWTIP
	NT	T	NT	T	NT	T	NT	T
Means of all repeats	1	0.505422	1	0.764209	1	0.886918	1	0.932668
